# Supplementary material for: ECM1 promotes migration and invasion of hepatocellular carcinoma by inducing epithelial-mesenchymal transition
Source: World J Surg Oncol. 2016 Jul 27;14:195. doi: 10.1186/s12957-016-0952-z (PMC4962417; doi:10.1186/s12957-016-0952-z)
Supplement: Additional file 1: — The changes of the expression of ECM1 in Bel-7402 cells effect some protenin levels, and the ability of migration and invasive potential of Bel-7402 cells. (XLSX 40 kb) [file 12957_2016_952_MOESM1_ESM.xlsx]

## Sheet: Sheet1
WB densitometry index analysis of the bands
	ECM1-Bel-7402
time	ECM1/Beta-actin	V/Beta-actin	E/Beta-actin
1	0.747125	0.439801	0.208625
2	0.817756	0.415632	0.218138
3	0.798817	0.398221	0.195984
mean	0.787899	0.417885	0.207583
SD	0.0365596	0.0208816	0.0111137
	Bel-7402
time	ECM1/Beta-actin	V/Beta-actin	E/Beta-actin
1	0.515528	0.276447	0.277991
2	0.513066	0.265278	0.266186
3	0.516626	0.247889	0.281397
mean	0.515073	0.263205	0.275191
SD	0.00182317	0.0143917	0.00798257
Cell migration assays （%）
time		ECM1-Bel-7402	Bel-7402
1	0 h	1	1
	24 h	0.75	0.86
	48 h	0.59	0.8
	72 h	0.38	0.78
		ECM1-Bel-7402	Bel-7402
2	0 h	1	1
	24 h	0.78	0.88
	48 h	0.62	0.82
	72 h	0.41	0.71
		ECM1-Bel-7402	Bel-7402
3	0 h	1	1
	24 h	0.73	0.83
	48 h	0.54	0.78
	72 h	0.34	0.73
Cell invasion assays （cells）
time	ECM1-Bel-7402	Bel-7402
1	87	29
2	92	26
3	89	31

## Sheet: excel作图
	ECM1-Bel-7402			均值	标准差
0 h	1	1	1	1	0
24 h	0.75	0.78	0.73	0.753333	0.0251661
48 h	0.59	0.62	0.54	0.583333	0.0404145
72 h	0.38	0.41	0.34	0.376667	0.0351188
	Bel-7402			均值	标准差
0 h	1	1	1	1	0
24 h	0.86	0.88	0.83	0.856667	0.0251661
48 h	0.8	0.82	0.78	0.8	0.02
72 h	0.78	0.71	0.73	0.74	0.0360555
		ECM1-Bel-7402	Bel-7402
	0 h	1	1
	24 h	0.7533	0.8567
	48 h	0.5833	0.8
	72 h	0.3767	0.74
			A组	B组		A组	B组
		第一次	87	29		89.333	28.667
		第二次	92	26
		第三次	89	31
			89.3333	28.6667
			2.51661	2.51661
		试验组	对照组
	ECM1/Beta-actin	0.787899	0.515073
		试验组	对照组
	V/Beta-actin	0.417885	0.263205
		试验组	对照组
	E/Beta-actin	0.207583	0.275191
