# Supplementary material for: ECM1 promotes migration and invasion of hepatocellular carcinoma by inducing epithelial-mesenchymal transition
Source: World J Surg Oncol. 2016 Jul 27;14:195. doi: 10.1186/s12957-016-0952-z (PMC4962417; doi:10.1186/s12957-016-0952-z)
Supplement: Additional file 2: — One hundred twenty patient’s clinical characteristics and the complete follow-up data. (XLS 36 kb) [file 12957_2016_952_MOESM2_ESM.xls]

## Sheet: Sheet1
DFS time(m)	state	OS time (m)	state	ECM1	age	size	nodules	vascular invasion	TNM	cap	gender	HbsAg	grade	child	AFP	Liver cirrhosis	Vimentin
6	1	8	1	1	1	2	2	2	2	2	1	1	2	1	1	3	2
7	1	10	1	1	1	2	1	2	2	1	1	1	1	1	2	2	1
8	1	11	1	1	2	2	1	2	2	2	2	1	1	1	2	2	1
10	1	12	1	1	1	2	2	2	2	1	1	1	2	1	1	2	2
12	1	17	1	1	2	2	1	2	1	1	1	2	1	1	1	1	1
12	1	20	1	1	1	1	2	1	1	1	1	1	1	1	2	3	1
14	1	24	1	1	2	2	1	1	1	2	1	1	1	1	1	2	1
15	1	29	1	1	1	2	2	1	1	2	2	1	2	1	2	2	2
17	1	35	1	1	2	1	2	1	1	2	1	2	2	1	2	2	1
19	0	19	0	1	2	1	1	1	1	1	1	1	1	1	2	1	1
25	1	44	1	1	2	1	1	1	1	1	1	1	2	2	2	1	1
29	1	39	1	1	2	1	1	1	1	2	1	1	2	2	1	2	2
33	0	33	0	1	1	2	1	1	1	1	1	1	1	1	2	1	1
37	1	49	1	1	1	2	1	1	1	2	1	1	1	1	2	1	1
41	1	59	0	1	2	2	1	1	1	2	2	2	2	1	2	2	2
47	0	47	0	1	2	1	1	1	1	2	1	1	2	1	1	1	1
48	0	48	0	1	1	1	1	1	1	1	1	1	1	1	2	1	1
50	1	72	0	1	2	2	1	1	1	1	2	1	2	1	1	2	2
51	0	51	0	1	1	1	1	1	1	2	2	1	1	1	2	1	1
54	1	60	1	1	2	2	1	1	1	1	1	2	1	1	2	1	1
55	0	55	0	1	2	1	1	1	1	1	1	1	2	1	1	1	1
55	1	62	1	1	1	2	1	1	1	2	1	1	2	1	1	1	1
58	1	72	0	1	1	1	1	1	1	1	1	1	1	2	1	1	1
59	1	66	0	1	1	1	1	1	1	2	1	1	1	1	2	1	1
60	1	67	0	1	2	1	2	1	1	1	1	1	1	2	1	1	1
61	0	61	0	1	2	1	1	1	1	1	1	1	1	1	2	1	1
62	0	62	0	1	2	1	1	1	1	2	1	1	2	1	2	1	1
65	0	65	0	1	1	1	1	1	1	2	1	1	2	1	2	1	1
66	0	66	0	1	2	1	1	1	1	2	2	2	1	2	2	1	1
68	0	68	0	1	1	1	1	1	1	1	2	1	1	2	1	1	1
69	0	69	0	1	2	1	1	1	1	2	2	2	2	1	2	1	1
71	0	71	0	1	1	1	1	1	1	1	1	1	1	2	1	1	1
3	1	4	1	2	1	2	2	2	2	1	1	2	2	1	1	3	2
4	1	6	1	2	2	2	1	2	2	1	2	1	2	1	2	2	2
4	1	8	1	2	1	2	1	2	2	1	2	1	1	2	2	2	2
5	1	10	1	2	2	2	1	2	1	2	1	1	1	1	2	2	2
5	1	9	1	2	1	2	2	2	2	1	1	1	1	1	2	2	2
5	1	7	1	2	2	2	1	2	1	2	1	1	2	1	1	3	2
6	1	8	1	2	2	2	1	2	2	1	1	2	2	2	2	2	2
6	1	12	1	2	2	2	1	2	1	1	1	1	1	1	1	3	2
7	1	13	1	2	2	2	1	2	1	2	1	2	1	1	2	2	2
7	1	9	1	2	2	2	2	2	2	2	1	1	1	1	1	2	2
8	0	8	0	2	1	1	1	1	1	1	1	1	1	1	1	1	1
8	1	12	1	2	2	1	2	1	1	2	1	1	2	1	2	3	2
8	1	11	1	2	1	2	1	2	2	1	2	1	2	1	2	2	2
8	1	10	1	2	1	2	1	2	2	1	1	1	2	2	1	2	2
8	1	12	1	2	2	2	1	2	2	1	1	1	2	1	2	2	2
8	1	15	1	2	1	2	1	2	2	2	1	1	2	1	1	3	2
9	1	15	1	2	2	1	2	2	2	1	1	1	2	2	1	3	2
10	0	10	0	2	1	1	1	1	1	1	2	2	1	2	1	1	1
10	1	18	1	2	2	2	1	2	1	2	1	1	2	1	2	2	2
11	1	16	1	2	2	2	1	2	2	2	1	1	1	1	1	2	2
11	1	13	1	2	2	2	1	2	2	1	1	1	2	2	1	2	2
11	1	14	1	2	2	2	1	2	2	2	1	1	1	2	2	3	2
12	1	16	1	2	2	2	1	1	1	1	1	1	2	1	2	1	1
12	1	19	1	2	2	2	2	2	2	2	2	1	2	1	2	2	2
13	1	14	1	2	2	2	1	2	1	1	2	1	2	1	2	3	1
13	1	19	1	2	2	2	1	2	1	1	1	1	2	2	2	3	2
13	1	18	1	2	2	2	2	2	2	2	1	1	2	1	1	2	2
13	1	24	1	2	1	1	1	2	1	2	1	1	2	1	2	3	2
14	1	29	1	2	1	2	1	2	1	1	2	1	1	1	1	2	1
14	1	21	1	2	2	2	1	2	1	1	1	1	2	2	2	2	2
15	1	27	1	2	2	2	2	2	2	1	1	1	2	1	1	3	2
16	1	35	1	2	2	1	2	1	1	2	1	1	1	2	1	1	2
17	1	22	1	2	2	1	2	1	1	2	1	1	1	1	1	3	1
17	1	25	1	2	2	2	2	2	2	1	1	1	1	1	1	2	2
18	1	26	1	2	1	2	2	2	2	1	1	1	2	1	2	2	2
18	1	29	1	2	2	2	1	2	2	2	1	1	2	1	1	3	2
19	1	31	1	2	2	1	2	1	1	2	1	1	2	1	2	1	2
20	0	20	0	2	1	1	1	1	1	1	2	1	1	1	1	1	1
20	1	26	1	2	1	2	2	2	2	2	2	2	2	1	2	2	2
22	0	22	0	2	1	2	1	1	1	1	2	1	1	2	2	1	1
23	1	31	1	2	1	2	1	1	1	2	1	1	2	1	2	2	2
24	0	24	0	2	1	1	1	1	1	2	1	1	1	2	1	1	2
24	1	30	1	2	2	1	2	1	1	1	1	1	1	1	2	2	2
25	1	29	1	2	2	1	2	1	1	2	2	2	2	2	2	2	2
26	1	29	1	2	1	1	2	1	1	1	1	1	2	1	2	1	2
26	1	27	1	2	2	1	2	1	1	2	1	1	2	2	1	2	2
27	1	30	1	2	2	1	2	1	1	2	2	1	1	1	1	2	2
27	1	28	1	2	1	1	2	1	1	1	1	1	2	2	1	2	2
27	1	31	1	2	2	1	2	1	1	1	1	1	1	1	2	2	2
28	1	37	1	2	2	1	2	1	1	1	1	2	2	1	2	1	2
29	1	35	1	2	2	2	1	1	1	2	1	1	2	1	1	1	1
29	1	38	1	2	1	1	1	1	1	2	2	1	2	1	1	1	2
29	1	33	1	2	1	1	1	2	1	1	1	1	2	1	2	2	2
30	1	42	1	2	2	1	1	1	1	1	1	1	1	1	2	1	1
30	1	34	1	2	1	1	2	1	1	1	1	1	2	2	1	2	2
31	0	31	0	2	1	1	1	1	1	2	2	2	2	1	1	1	1
31	1	35	1	2	1	2	1	1	1	2	2	1	1	1	1	1	2
31	1	36	1	2	2	2	1	1	1	1	1	1	2	1	2	1	2
32	1	41	1	2	2	1	1	1	1	1	1	1	1	1	1	1	2
33	1	45	1	2	1	1	1	1	1	2	1	1	1	1	1	1	1
33	1	41	1	2	2	1	2	1	1	2	1	1	1	1	1	1	2
33	1	37	1	2	1	1	2	1	1	2	1	1	2	1	1	1	2
33	1	33	0	2	1	1	1	1	1	1	1	1	2	1	2	1	2
34	0	34	0	2	2	1	1	1	1	2	1	1	2	1	2	1	1
35	1	51	1	2	1	2	1	1	1	1	1	1	2	1	2	1	2
35	1	46	1	2	2	2	1	1	1	1	1	1	2	2	2	1	2
36	1	40	1	2	1	1	1	1	1	1	1	1	1	1	1	1	1
36	1	44	0	2	1	1	1	1	1	2	2	1	1	2	2	1	2
37	1	45	0	2	2	1	1	1	1	2	2	1	1	1	1	1	2
37	1	49	1	2	1	2	1	1	1	1	1	1	2	1	1	1	1
39	1	55	1	2	1	2	1	1	1	1	1	2	2	1	1	1	2
39	1	58	1	2	1	2	1	1	1	2	1	1	2	1	2	1	2
39	1	43	1	2	2	1	1	1	1	1	1	1	2	2	2	1	2
40	1	49	1	2	1	1	1	1	1	2	1	1	2	1	2	1	1
40	1	47	1	2	1	2	1	1	1	1	2	1	1	1	2	1	2
41	1	45	1	2	1	1	1	1	1	1	1	1	2	2	1	1	2
43	1	53	1	2	2	2	1	1	1	2	1	1	2	1	2	1	2
44	0	44	0	2	1	1	1	1	1	1	1	1	2	1	1	1	2
45	0	45	0	2	2	1	1	1	1	2	1	1	2	1	2	1	2
45	0	45	0	2	2	1	1	1	1	1	1	2	2	1	2	1	2
48	0	48	0	2	1	1	1	1	1	2	2	1	1	1	2	1	2
50	0	50	0	2	2	1	1	1	1	1	1	1	2	1	1	1	2
53	0	53	0	2	2	1	1	1	1	2	1	1	2	1	2	1	2
56	0	56	0	2	1	1	1	1	1	1	1	1	1	1	2	1	2
59	0	59	0	2	2	1	1	1	1	1	1	1	2	1	2	1	2
62	0	62	0	2	1	1	1	1	1	1	1	1	1	1	1	1	2
67	0	67	0	2	1	1	1	1	1	1	1	1	1	1	1	1	2
72	0	72	0	2	1	1	1	1	1	1	1	1	1	1	1	1	2
